# Supplementary material for: Hydrophobic Janus Foam Motors: Self-Propulsion and On-The-Fly Oil Absorption
Source: Micromachines (Basel). 2018 Jan 11;9(1):23. doi: 10.3390/mi9010023 (PMC6187715; doi:10.3390/mi9010023)
Supplement: Supplementary file 1 [file micromachines-09-00023-s001.zip]

Archive with 7 entries (6 files):
- micromachines-259937-supplementary/
- micromachines-259937-supplementary/micromachines-259937-supplementary.pdf
- micromachines-259937-supplementary/Video S1.avi
- micromachines-259937-supplementary/Video S2.avi
- micromachines-259937-supplementary/Video S3.avi
- micromachines-259937-supplementary/Video S4.avi
- micromachines-259937-supplementary/Video S5.avi
